# Supplementary material for: CRISPR/Cas9-mediated uORF engineering enhances tanshinone biosynthesis in Salvia miltiorrhiza
Source: Hortic Res. 2025 Sep 17;13(1):uhaf249. doi: 10.1093/hr/uhaf249 (PMC12856501; doi:10.1093/hr/uhaf249)
Supplement: Web_Material_uhaf249 [file web_material_uhaf249.zip]

Archive with 8 entries (8 files):
- Fig. S1.pdf
- Fig. S2.pdf
- Fig. S3.ai
- Fig. S4.ai
- Fig. S5.ai
- Fig. S6.ai
- Fig. S7.ai
- Fig. S8.ai
